# Supplementary material for: Recognition of sports and daily activities through deep learning and convolutional block attention
Source: PeerJ Comput Sci. 2024 May 31;10:e2100. doi: 10.7717/peerj-cs.2100 (PMC11157566; doi:10.7717/peerj-cs.2100)
Supplement: Supplemental Information 1 [file peerj-cs-10-2100-s001.zip]

Archive with 1 entries (1 files):
- PeerJ_UCI_Daily_Sport_All.ipynb
