# Supplementary material for: Recognition of sports and daily activities through deep learning and convolutional block attention
Source: PeerJ Comput Sci. 2024 May 31;10:e2100. doi: 10.7717/peerj-cs.2100 (PMC11157566; doi:10.7717/peerj-cs.2100)
Supplement: Supplemental Information 1 [file peerj-cs-10-2100-s001.zip › PeerJ_UCI_Daily_Sport_All.ipynb]

# %% [markdown]
# Connect Google Drive

# %% [code]
from google.colab import drive
drive.mount('/content/drive')

# %% [markdown]
# Call Libraries

# %% [code]
import pandas as pd
import numpy as np
import matplotlib.pyplot as plt
import tensorflow as tf
import seaborn as sns

from numpy import mean
from numpy import std
from numpy import dstack, vstack, hstack
from pandas import read_csv
from matplotlib import pyplot

from scipy import stats
from pylab import rcParams
import datetime
import os,glob
import re
import json

from sklearn.metrics import classification_report
from sklearn import metrics
from sklearn.preprocessing import normalize
from sklearn.preprocessing import MinMaxScaler, StandardScaler
from sklearn.model_selection import train_test_split, StratifiedKFold
from sklearn.metrics import f1_score, precision_score, recall_score, confusion_matrix

import tensorflow.keras.backend as K
from tensorflow.keras.models import Sequential
from tensorflow.keras.models import Model
from tensorflow.keras.layers import Dense
from tensorflow.keras.layers import Flatten
from tensorflow.keras.layers import Dropout
from tensorflow.keras.layers import LSTM
from tensorflow.keras.layers import GRU
from tensorflow.keras.layers import Input, BatchNormalization
from tensorflow.keras.layers import ConvLSTM2D
from tensorflow.keras.layers import TimeDistributed
from tensorflow.keras.layers import Bidirectional
from tensorflow.keras.layers import Conv1D
from tensorflow.keras.regularizers import l2


from tensorflow.keras.layers import BatchNormalization, Activation
from tensorflow.keras.layers import GlobalAveragePooling1D, Reshape, multiply, add
from tensorflow.keras.layers import Activation, Layer, LayerNormalization, Add
from tensorflow.keras.layers import MaxPooling1D
from tensorflow.keras.utils import plot_model
from tensorflow.keras.utils import to_categorical

from imblearn.over_sampling import SMOTE


# %% [markdown]
# Global Variables

# %% [code]
##################################################
### GLOBAL VARIABLES
##################################################
COLUMN_NAMES = [
    'T_xacc', 'T_yacc', 'T_zacc', 'T_xgyro','T_ygyro','T_zgyro', 'T_xmag', 'T_ymag', 'T_zmag'
    ,'RA_xacc', 'RA_yacc', 'RA_zacc', 'RA_xgyro', 'RA_ygyro', 'RA_zgyro','RA_xmag', 'RA_ymag', 'RA_zmag'
    ,'LA_xacc', 'LA_yacc', 'LA_zacc', 'LA_xgyro', 'LA_ygyro', 'LA_zgyro','LA_xmag', 'LA_ymag', 'LA_zmag'
    ,'RL_xacc', 'RL_yacc', 'RL_zacc', 'RL_xgyro', 'RL_ygyro', 'RL_zgyro','RL_xmag', 'RL_ymag', 'RL_zmag'
    ,'LL_xacc', 'LL_yacc', 'LL_zacc', 'LL_xgyro', 'LL_ygyro', 'LL_zgyro','LL_xmag', 'LL_ymag', 'LL_zmag']

LABELS = [
    'Sitting', 'Standing', 'Laying_back', 'Laying_right', 'ascending', 'descending',
    'Standing_elevator', 'Moving_elevator','walking_in_parking',
    'walking_treadmill_flat','walking_treadmill_15','runnning_treadmill',
    'stepper', 'cross_trainer', 'cycling_horizon', 'cycling_vertical',
    'rowing', 'jumping', 'basketball']

# Data preprocessing
RANDOM_SEED = 13
FILE_PATH = '/content/drive/MyDrive/Colab Notebooks/UCI Daily and Sport/'

path = '/content/drive/MyDrive/Colab Notebooks/UCI Daily and Sport'

%config InlineBackend.figure_format = 'svg'


# %% [markdown]
# Load Function

# %% [code]
def load_file(filepath):

    # DATA PREPROCESSING
    data_convoluted = []
    labels = []
    subject = []

    for a in range(1,10):
        print('a=',a)
        for p in range(1,9):
            print('p=',p)
            for s in range(1,61):
                print('s=',s)
                filename = path+'/a'+str(a).zfill(2)+'/p'+str(p)+'/s'+str(s).zfill(2)+'.txt'
                # print(filename)
                data = pd.read_csv(filename, header=None, names=COLUMN_NAMES)
                data_convoluted.append([data.values])
                subject.append(p)
                labels.append(a)

    # Convert to numpy
    data_convoluted = np.asarray(data_convoluted, dtype=np.float32)
    data_d1 = data_convoluted.shape[0]
    data_d2 = data_convoluted.shape[2]
    data_d3 = data_convoluted.shape[3]
    data_convoluted = data_convoluted.reshape(data_d1, data_d2, data_d3)

    # Reshape subject
    subject = np.asarray(subject).reshape(len(subject),1)

    # Reshape labels
    labels = np.asarray(labels).reshape(len(labels),1)

    return data_convoluted, labels, subject


# %% [code]
data_X, data_y, data_S  = load_file(path)
data_X.shape, data_y.shape, data_S.shape

# %% [markdown]
# One-hot encoding

# %% [code]
# One-hot encoding
labely = [i[0] for i in label]
data_y = np.asarray(pd.get_dummies(labely), dtype=np.float32)

subjects = [i[0] for i in subject]
data_s = np.asarray(pd.get_dummies(subjects), dtype=np.float32)

# %% [markdown]
# Decode One-hot encoding

# %% [code]
# Decode OneHotEncoding
def decode(datum):
    return np.argmax(datum)

def decodeOnehot(encode_data):
    label = list()
    for i in range(encode_data.shape[0]):
        datum = encode_data[i]
        decoded_datum = decode(encode_data[i])
        label.append(decoded_datum)
    return label

# %% [markdown]
# Confusion Matrix

# %% [code]
def show_confusion_matrix(validations, predictions):

    matrix = metrics.confusion_matrix(validations, predictions)
    plt.figure(figsize=(15, 10))
    sns.set(font_scale=1.0)
    sns.heatmap(matrix,
                cmap='Blues',
                linecolor='white',
                linewidths=1,
                xticklabels=LABELS,
                yticklabels=LABELS,
                annot=True,
                fmt='d')
    plt.xticks(rotation=90)
    plt.title('Confusion Matrix')
    plt.ylabel('True Label')
    plt.xlabel('Predicted Label')
    plt.show()
    return matrix

# %% [markdown]
# 5-Fold CV Torso

# %% [markdown]
## CNN

# %% [code]
# After Optimization CNN
callbacks_list = [
    keras.callbacks.ModelCheckpoint(
        filepath='best_model.{epoch:02d}-{val_loss:.2f}.h5',
        monitor='val_loss', save_best_only=True),
    keras.callbacks.EarlyStopping(monitor='val_accuracy', mode='max', patience=500)
]


# fit and evaluate a model
def evaluate_model_CNN(trainX, trainy, testX, testy):
    verbose, epochs, batch_size = 0, 200, 256
    n_timesteps, n_features, n_outputs = trainX.shape[1], trainX.shape[2], trainy.shape[1]

    model = Sequential()
    model.add(Conv1D(64, 8, activation='relu', input_shape=(n_timesteps,n_features)))
    model.add(Dropout(0.25))
    model.add(MaxPooling1D())
    model.add(Flatten())
    model.add(Dense(128, activation='relu'))
    model.add(Dense(n_outputs, activation='softmax'))
    model.compile(loss='categorical_crossentropy', optimizer='adam', metrics=['accuracy'])
    print(model.summary())
    # fit network
    history = model.fit(trainX, trainy, validation_data=(testX, testy), callbacks=callbacks_list, epochs=epochs, batch_size=batch_size, verbose=verbose)

    # evaluate model
    loss, accuracy = model.evaluate(testX, testy, batch_size=batch_size, verbose=0)

    plt.figure(figsize=(15, 10))
    sns.set(font_scale=1.5)
    sns.set_style("white")
    plt.plot(history.history['accuracy'], color = 'royalblue', label='Accuracy of training data', linewidth=3.5)
    plt.plot(history.history['val_accuracy'], color = 'darkorange', label='Accuracy of validation data', linewidth=3.5)
    plt.title('Model Accuracy')
    plt.ylabel('Accuracy')
    plt.xlabel('Training Epoch')
    plt.ylim(0)
    plt.legend(loc='lower right')
    plt.show()

    plt.figure(figsize=(15, 10))
    sns.set(font_scale=1.5)
    sns.set_style("white")
    plt.plot(history.history['loss'], color = 'royalblue', label='Loss of training data', linewidth=3.5)
    plt.plot(history.history['val_loss'], color = 'darkorange', label='Loss of validation data', linewidth=3.5)
    plt.title('Model Loss')
    plt.ylabel('Loss')
    plt.xlabel('Training Epoch')
    plt.ylim(0)
    plt.legend(loc='upper right')
    plt.show()


    # Print confusion matrix for testing data
    y_pred_test = model.predict(testX)
    # Take the class with the highest probability from the train predictions
    max_y_pred_test = np.argmax(y_pred_test, axis=1)
    max_y_test = np.argmax(testy, axis=1)
    print(classification_report(max_y_test, max_y_pred_test, digits=3))
    mat = show_confusion_matrix(max_y_test, max_y_pred_test)
    precision = precision_score(max_y_test, max_y_pred_test , average="macro")
    recall = recall_score(max_y_test, max_y_pred_test , average="macro")
    f1 = f1_score(max_y_test, max_y_pred_test, average="macro")
    return loss, accuracy, precision, recall, f1, mat


# run an experiment with k-fold CV
def run_experiment_kcv(X, Y):

    # define 10-fold cross validation test harness
    kfold = StratifiedKFold(n_splits=5, shuffle=True, random_state=RANDOM_SEED)

    scores_accuracy = list()
    scores_precision = list()
    scores_recall = list()
    scores_f1 = list()
    scores_loss = list()

    # X = watch_accgyroX
    # Y = watch_gyroy
    confusion_matrix = np.zeros((19,19), dtype=int)
    r = 0
    for train_index, test_index in kfold.split(X, decodeOnehot(Y)):
        r = r+1
        trainX, testX = X[train_index], X[test_index]
        trainy, testy = Y[train_index], Y[test_index]

        # evaluate the model
        loss, accuracy, precision, recall, f1, c_mat = evaluate_model_CNN(trainX, trainy, testX, testy)


        accuracy = accuracy * 100
        precision = precision * 100
        recall = recall * 100
        f1 = f1 * 100
        confusion_matrix = confusion_matrix + c_mat


        print('>#%d: accuracy = %.5f\n precision = %.5f\n recall = %.5f\n f1_score = %.5f\n ' % (r, accuracy, precision, recall, f1))
        scores_accuracy.append(accuracy)
        scores_precision.append(precision)
        scores_recall.append(recall)
        scores_f1.append(f1)
        scores_loss.append(loss)


    print("Accuracy = %.5f%% (+/- %.5f%%)" % (np.mean(scores_accuracy), np.std(scores_accuracy)))
    print("Precision = %.5f%% (+/- %.5f%%)" % (np.mean(scores_precision), np.std(scores_precision)))
    print("Recall = %.5f%% (+/- %.5f%%)" % (np.mean(scores_recall), np.std(scores_recall)))
    print("F1-score = %.5f%% (+/- %.5f%%)" % (np.mean(scores_f1), np.std(scores_f1)))
    print("Loss = %.5f%% (+/- %.5f%%)" % (np.mean(scores_loss), np.std(scores_loss)))


    normalized_matrix = normalize(confusion_matrix, norm="l1")
    plt.figure(figsize=(15, 10))
    sns.set(font_scale=1.0)
    sns.heatmap(normalized_matrix,
                #cmap='coolwarm',
                cmap='Blues',
                linecolor='white',
                linewidths=1,
                xticklabels=LABELS,
                yticklabels=LABELS,
                annot=True,
                fmt='.2f')
    plt.xticks(rotation=90)
    plt.title('Confusion Matrix')
    plt.ylabel('True Label')
    plt.xlabel('Predicted Label')
    plt.show()

# run the experiment
X = data_X[:,:,:9]
Y = data_y
run_experiment_kcv(X, Y)


# %% [markdown]
## LSTM

# %% [code]
# After Optimization CNN
callbacks_list = [
    keras.callbacks.ModelCheckpoint(
        filepath='best_model.{epoch:02d}-{val_loss:.2f}.h5',
        monitor='val_loss', save_best_only=True),
    keras.callbacks.EarlyStopping(monitor='val_accuracy', mode='max', patience=500)
]


# fit and evaluate a model
def evaluate_model_LSTM(trainX, trainy, testX, testy):


    kernels = 32
    stride = 5

    verbose, epochs, batch_size = 0, 200, 256
    n_timesteps, n_features, n_outputs = trainX.shape[1], trainX.shape[2], trainy.shape[1]

    # inputs = keras.layers.Input([187,1])
    inputs = keras.layers.Input(shape=(n_timesteps,n_features))
    X = keras.layers.LSTM(128)(inputs)
    X = keras.layers.Dropout(0.25)(X)
    X = keras.layers.Flatten()(X)


    X = keras.layers.Dense(128, activation='relu')(X)

    # output = (keras.layers.Dense(1, activation='sigmoid')(X) if categories == 2 else keras.layers.Dense(5, activation='softmax')(X))
    output = Dense(n_outputs, activation='softmax')(X)
    model = keras.Model(inputs=inputs, outputs=output)

    model.compile(loss='categorical_crossentropy', optimizer='Adam', metrics=['accuracy'])
    print(model.summary())
    # fit network
    history = model.fit(trainX, trainy, validation_data=(testX, testy), callbacks=callbacks_list, epochs=epochs, batch_size=batch_size, verbose=verbose)

    # evaluate model
    loss, accuracy = model.evaluate(testX, testy, batch_size=batch_size, verbose=0)

    plt.figure(figsize=(15, 10))
    sns.set(font_scale=1.5)
    sns.set_style("white")
    plt.plot(history.history['accuracy'], color = 'royalblue', label='Accuracy of training data', linewidth=3.5)
    plt.plot(history.history['val_accuracy'], color = 'darkorange', label='Accuracy of validation data', linewidth=3.5)
    plt.title('Model Accuracy')
    plt.ylabel('Accuracy')
    plt.xlabel('Training Epoch')
    plt.ylim(0)
    plt.legend(loc='lower right')
    plt.show()

    plt.figure(figsize=(15, 10))
    sns.set(font_scale=1.5)
    sns.set_style("white")
    plt.plot(history.history['loss'], color = 'royalblue', label='Loss of training data', linewidth=3.5)
    plt.plot(history.history['val_loss'], color = 'darkorange', label='Loss of validation data', linewidth=3.5)
    plt.title('Model Loss')
    plt.ylabel('Loss')
    plt.xlabel('Training Epoch')
    plt.ylim(0)
    plt.legend(loc='upper right')
    plt.show()


    # Print confusion matrix for testing data
    y_pred_test = model.predict(testX)
    # Take the class with the highest probability from the train predictions
    max_y_pred_test = np.argmax(y_pred_test, axis=1)
    max_y_test = np.argmax(testy, axis=1)
    print(classification_report(max_y_test, max_y_pred_test, digits=3))
    mat = show_confusion_matrix(max_y_test, max_y_pred_test)
    precision = precision_score(max_y_test, max_y_pred_test , average="macro")
    recall = recall_score(max_y_test, max_y_pred_test , average="macro")
    f1 = f1_score(max_y_test, max_y_pred_test, average="macro")
    return loss, accuracy, precision, recall, f1, mat


# run an experiment with k-fold CV
def run_experiment_kcv(X, Y):
    # define 10-fold cross validation test harness
    kfold = StratifiedKFold(n_splits=5, shuffle=True, random_state=RANDOM_SEED)


    scores_accuracy = list()
    scores_precision = list()
    scores_recall = list()
    scores_f1 = list()
    scores_loss = list()

    confusion_matrix = np.zeros((19,19), dtype=int)
    r = 0
    for train_index, test_index in kfold.split(X, decodeOnehot(Y)):
        r = r+1
        trainX, testX = X[train_index], X[test_index]
        trainy, testy = Y[train_index], Y[test_index]

        # evaluate the model
        loss, accuracy, precision, recall, f1, c_mat = evaluate_model_LSTM(trainX, trainy, testX, testy)


        accuracy = accuracy * 100
        precision = precision * 100
        recall = recall * 100
        f1 = f1 * 100
        confusion_matrix = confusion_matrix + c_mat


        print('>#%d: accuracy = %.5f\n precision = %.5f\n recall = %.5f\n f1_score = %.5f\n ' % (r, accuracy, precision, recall, f1))
        scores_accuracy.append(accuracy)
        scores_precision.append(precision)
        scores_recall.append(recall)
        scores_f1.append(f1)
        scores_loss.append(loss)


    print("Accuracy = %.5f%% (+/- %.5f%%)" % (np.mean(scores_accuracy), np.std(scores_accuracy)))
    print("Precision = %.5f%% (+/- %.5f%%)" % (np.mean(scores_precision), np.std(scores_precision)))
    print("Recall = %.5f%% (+/- %.5f%%)" % (np.mean(scores_recall), np.std(scores_recall)))
    print("F1-score = %.5f%% (+/- %.5f%%)" % (np.mean(scores_f1), np.std(scores_f1)))
    print("Loss = %.5f%% (+/- %.5f%%)" % (np.mean(scores_loss), np.std(scores_loss)))


    normalized_matrix = normalize(confusion_matrix, norm="l1")
    plt.figure(figsize=(15, 10))
    sns.set(font_scale=1.0)
    sns.heatmap(normalized_matrix,
                #cmap='coolwarm',
                cmap='Blues',
                linecolor='white',
                linewidths=1,
                xticklabels=LABELS,
                yticklabels=LABELS,
                annot=True,
                fmt='.2f')
    plt.xticks(rotation=90)
    plt.title('Confusion Matrix')
    plt.ylabel('True Label')
    plt.xlabel('Predicted Label')
    plt.show()

# run the experiment
X = data_X[:,:,:9]
Y = data_y
run_experiment_kcv(X, Y)


# %% [markdown]
## BiLSTM

# %% [code]
# After Optimization CNN
callbacks_list = [
    keras.callbacks.ModelCheckpoint(
        filepath='best_model.{epoch:02d}-{val_loss:.2f}.h5',
        monitor='val_loss', save_best_only=True),
    keras.callbacks.EarlyStopping(monitor='val_accuracy', mode='max', patience=500)
]


# fit and evaluate a model
def evaluate_model_LSTM(trainX, trainy, testX, testy):


    kernels = 32
    stride = 5

    verbose, epochs, batch_size = 0, 200, 256
    n_timesteps, n_features, n_outputs = trainX.shape[1], trainX.shape[2], trainy.shape[1]

    # inputs = keras.layers.Input([187,1])
    inputs = keras.layers.Input(shape=(n_timesteps,n_features))
    X = Bidirectional(LSTM(256))(inputs)
    X = keras.layers.Dropout(0.25)(X)
    X = keras.layers.Flatten()(X)


    X = keras.layers.Dense(256, activation='relu')(X)
    X = keras.layers.Dense(128, activation='relu')(X)

    # output = (keras.layers.Dense(1, activation='sigmoid')(X) if categories == 2 else keras.layers.Dense(5, activation='softmax')(X))
    output = Dense(n_outputs, activation='softmax')(X)
    model = keras.Model(inputs=inputs, outputs=output)

    model.compile(loss='categorical_crossentropy', optimizer='Adam', metrics=['accuracy'])
    print(model.summary())
    # fit network
    history = model.fit(trainX, trainy, validation_data=(testX, testy), callbacks=callbacks_list, epochs=epochs, batch_size=batch_size, verbose=verbose)

    # evaluate model
    loss, accuracy = model.evaluate(testX, testy, batch_size=batch_size, verbose=0)

    plt.figure(figsize=(15, 10))
    sns.set(font_scale=1.5)
    sns.set_style("white")
    plt.plot(history.history['accuracy'], color = 'royalblue', label='Accuracy of training data', linewidth=3.5)
    plt.plot(history.history['val_accuracy'], color = 'darkorange', label='Accuracy of validation data', linewidth=3.5)
    plt.title('Model Accuracy')
    plt.ylabel('Accuracy')
    plt.xlabel('Training Epoch')
    plt.ylim(0)
    plt.legend(loc='lower right')
    plt.show()

    plt.figure(figsize=(15, 10))
    sns.set(font_scale=1.5)
    sns.set_style("white")
    plt.plot(history.history['loss'], color = 'royalblue', label='Loss of training data', linewidth=3.5)
    plt.plot(history.history['val_loss'], color = 'darkorange', label='Loss of validation data', linewidth=3.5)
    plt.title('Model Loss')
    plt.ylabel('Loss')
    plt.xlabel('Training Epoch')
    plt.ylim(0)
    plt.legend(loc='upper right')
    plt.show()


    # Print confusion matrix for testing data
    y_pred_test = model.predict(testX)
    # Take the class with the highest probability from the train predictions
    max_y_pred_test = np.argmax(y_pred_test, axis=1)
    max_y_test = np.argmax(testy, axis=1)
    print(classification_report(max_y_test, max_y_pred_test, digits=3))
    mat = show_confusion_matrix(max_y_test, max_y_pred_test)
    precision = precision_score(max_y_test, max_y_pred_test , average="macro")
    recall = recall_score(max_y_test, max_y_pred_test , average="macro")
    f1 = f1_score(max_y_test, max_y_pred_test, average="macro")
    return loss, accuracy, precision, recall, f1, mat


# run an experiment with k-fold CV
def run_experiment_kcv(X, Y):
    # define 10-fold cross validation test harness
    kfold = StratifiedKFold(n_splits=5, shuffle=True, random_state=RANDOM_SEED)


    scores_accuracy = list()
    scores_precision = list()
    scores_recall = list()
    scores_f1 = list()
    scores_loss = list()

    confusion_matrix = np.zeros((19,19), dtype=int)
    r = 0
    for train_index, test_index in kfold.split(X, decodeOnehot(Y)):
        r = r+1
        trainX, testX = X[train_index], X[test_index]
        trainy, testy = Y[train_index], Y[test_index]

        # evaluate the model
        loss, accuracy, precision, recall, f1, c_mat = evaluate_model_LSTM(trainX, trainy, testX, testy)


        accuracy = accuracy * 100
        precision = precision * 100
        recall = recall * 100
        f1 = f1 * 100
        confusion_matrix = confusion_matrix + c_mat


        print('>#%d: accuracy = %.5f\n precision = %.5f\n recall = %.5f\n f1_score = %.5f\n ' % (r, accuracy, precision, recall, f1))
        scores_accuracy.append(accuracy)
        scores_precision.append(precision)
        scores_recall.append(recall)
        scores_f1.append(f1)
        scores_loss.append(loss)


    print("Accuracy = %.5f%% (+/- %.5f%%)" % (np.mean(scores_accuracy), np.std(scores_accuracy)))
    print("Precision = %.5f%% (+/- %.5f%%)" % (np.mean(scores_precision), np.std(scores_precision)))
    print("Recall = %.5f%% (+/- %.5f%%)" % (np.mean(scores_recall), np.std(scores_recall)))
    print("F1-score = %.5f%% (+/- %.5f%%)" % (np.mean(scores_f1), np.std(scores_f1)))
    print("Loss = %.5f%% (+/- %.5f%%)" % (np.mean(scores_loss), np.std(scores_loss)))


    normalized_matrix = normalize(confusion_matrix, norm="l1")
    plt.figure(figsize=(15, 10))
    sns.set(font_scale=1.0)
    sns.heatmap(normalized_matrix,
                #cmap='coolwarm',
                cmap='Blues',
                linecolor='white',
                linewidths=1,
                xticklabels=LABELS,
                yticklabels=LABELS,
                annot=True,
                fmt='.2f')
    plt.xticks(rotation=90)
    plt.title('Confusion Matrix')
    plt.ylabel('True Label')
    plt.xlabel('Predicted Label')
    plt.show()

# run the experiment
X = data_X[:,:,:9]
Y = data_y
run_experiment_kcv(X, Y)


# %% [markdown]
## GRU

# %% [code]
# After Optimization CNN
callbacks_list = [
    keras.callbacks.ModelCheckpoint(
        filepath='best_model.{epoch:02d}-{val_loss:.2f}.h5',
        monitor='val_loss', save_best_only=True),
    keras.callbacks.EarlyStopping(monitor='val_accuracy', mode='max', patience=500)
]


# fit and evaluate a model
def evaluate_model_LSTM(trainX, trainy, testX, testy):


    kernels = 32
    stride = 5

    verbose, epochs, batch_size = 0, 200, 256
    n_timesteps, n_features, n_outputs = trainX.shape[1], trainX.shape[2], trainy.shape[1]

    # inputs = keras.layers.Input([187,1])
    inputs = keras.layers.Input(shape=(n_timesteps,n_features))
    X = keras.layers.GRU(128)(inputs)
    X = keras.layers.Dropout(0.25)(X)
    X = keras.layers.Flatten()(X)


    X = keras.layers.Dense(128, activation='relu')(X)

    # output = (keras.layers.Dense(1, activation='sigmoid')(X) if categories == 2 else keras.layers.Dense(5, activation='softmax')(X))
    output = Dense(n_outputs, activation='softmax')(X)
    model = keras.Model(inputs=inputs, outputs=output)

    model.compile(loss='categorical_crossentropy', optimizer='Adam', metrics=['accuracy'])
    print(model.summary())
    # fit network
    history = model.fit(trainX, trainy, validation_data=(testX, testy), callbacks=callbacks_list, epochs=epochs, batch_size=batch_size, verbose=verbose)

    # evaluate model
    loss, accuracy = model.evaluate(testX, testy, batch_size=batch_size, verbose=0)

    plt.figure(figsize=(15, 10))
    sns.set(font_scale=1.5)
    sns.set_style("white")
    plt.plot(history.history['accuracy'], color = 'royalblue', label='Accuracy of training data', linewidth=3.5)
    plt.plot(history.history['val_accuracy'], color = 'darkorange', label='Accuracy of validation data', linewidth=3.5)
    plt.title('Model Accuracy')
    plt.ylabel('Accuracy')
    plt.xlabel('Training Epoch')
    plt.ylim(0)
    plt.legend(loc='lower right')
    plt.show()

    plt.figure(figsize=(15, 10))
    sns.set(font_scale=1.5)
    sns.set_style("white")
    plt.plot(history.history['loss'], color = 'royalblue', label='Loss of training data', linewidth=3.5)
    plt.plot(history.history['val_loss'], color = 'darkorange', label='Loss of validation data', linewidth=3.5)
    plt.title('Model Loss')
    plt.ylabel('Loss')
    plt.xlabel('Training Epoch')
    plt.ylim(0)
    plt.legend(loc='upper right')
    plt.show()


    # Print confusion matrix for testing data
    y_pred_test = model.predict(testX)
    # Take the class with the highest probability from the train predictions
    max_y_pred_test = np.argmax(y_pred_test, axis=1)
    max_y_test = np.argmax(testy, axis=1)
    print(classification_report(max_y_test, max_y_pred_test, digits=3))
    mat = show_confusion_matrix(max_y_test, max_y_pred_test)
    precision = precision_score(max_y_test, max_y_pred_test , average="macro")
    recall = recall_score(max_y_test, max_y_pred_test , average="macro")
    f1 = f1_score(max_y_test, max_y_pred_test, average="macro")
    return loss, accuracy, precision, recall, f1, mat


# run an experiment with k-fold CV
def run_experiment_kcv(X, Y):
    # define 10-fold cross validation test harness
    kfold = StratifiedKFold(n_splits=5, shuffle=True, random_state=RANDOM_SEED)


    scores_accuracy = list()
    scores_precision = list()
    scores_recall = list()
    scores_f1 = list()
    scores_loss = list()

    confusion_matrix = np.zeros((19,19), dtype=int)
    r = 0
    for train_index, test_index in kfold.split(X, decodeOnehot(Y)):
        r = r+1
        trainX, testX = X[train_index], X[test_index]
        trainy, testy = Y[train_index], Y[test_index]

        # evaluate the model
        loss, accuracy, precision, recall, f1, c_mat = evaluate_model_LSTM(trainX, trainy, testX, testy)


        accuracy = accuracy * 100
        precision = precision * 100
        recall = recall * 100
        f1 = f1 * 100
        confusion_matrix = confusion_matrix + c_mat


        print('>#%d: accuracy = %.5f\n precision = %.5f\n recall = %.5f\n f1_score = %.5f\n ' % (r, accuracy, precision, recall, f1))
        scores_accuracy.append(accuracy)
        scores_precision.append(precision)
        scores_recall.append(recall)
        scores_f1.append(f1)
        scores_loss.append(loss)


    print("Accuracy = %.5f%% (+/- %.5f%%)" % (np.mean(scores_accuracy), np.std(scores_accuracy)))
    print("Precision = %.5f%% (+/- %.5f%%)" % (np.mean(scores_precision), np.std(scores_precision)))
    print("Recall = %.5f%% (+/- %.5f%%)" % (np.mean(scores_recall), np.std(scores_recall)))
    print("F1-score = %.5f%% (+/- %.5f%%)" % (np.mean(scores_f1), np.std(scores_f1)))
    print("Loss = %.5f%% (+/- %.5f%%)" % (np.mean(scores_loss), np.std(scores_loss)))


    normalized_matrix = normalize(confusion_matrix, norm="l1")
    plt.figure(figsize=(15, 10))
    sns.set(font_scale=1.0)
    sns.heatmap(normalized_matrix,
                #cmap='coolwarm',
                cmap='Blues',
                linecolor='white',
                linewidths=1,
                xticklabels=LABELS,
                yticklabels=LABELS,
                annot=True,
                fmt='.2f')
    plt.xticks(rotation=90)
    plt.title('Confusion Matrix')
    plt.ylabel('True Label')
    plt.xlabel('Predicted Label')
    plt.show()

# run the experiment
X = data_X[:,:,:9]
Y = data_y
run_experiment_kcv(X, Y)


# %% [markdown]
## BiGRU

# %% [code]
# After Optimization CNN
callbacks_list = [
    keras.callbacks.ModelCheckpoint(
        filepath='best_model.{epoch:02d}-{val_loss:.2f}.h5',
        monitor='val_loss', save_best_only=True),
    keras.callbacks.EarlyStopping(monitor='val_accuracy', mode='max', patience=500)
]


# fit and evaluate a model
def evaluate_model_LSTM(trainX, trainy, testX, testy):


    kernels = 32
    stride = 5

    verbose, epochs, batch_size = 0, 200, 256
    n_timesteps, n_features, n_outputs = trainX.shape[1], trainX.shape[2], trainy.shape[1]

    # inputs = keras.layers.Input([187,1])
    inputs = keras.layers.Input(shape=(n_timesteps,n_features))
    X = Bidirectional(GRU(512))(inputs)
    X = keras.layers.Dropout(0.25)(X)
    X = keras.layers.Flatten()(X)


    X = keras.layers.Dense(128, activation='relu')(X)

    # output = (keras.layers.Dense(1, activation='sigmoid')(X) if categories == 2 else keras.layers.Dense(5, activation='softmax')(X))
    output = Dense(n_outputs, activation='softmax')(X)
    model = keras.Model(inputs=inputs, outputs=output)

    model.compile(loss='categorical_crossentropy', optimizer='Adam', metrics=['accuracy'])
    print(model.summary())
    # fit network
    history = model.fit(trainX, trainy, validation_data=(testX, testy), callbacks=callbacks_list, epochs=epochs, batch_size=batch_size, verbose=verbose)

    # evaluate model
    loss, accuracy = model.evaluate(testX, testy, batch_size=batch_size, verbose=0)

    plt.figure(figsize=(15, 10))
    sns.set(font_scale=1.5)
    sns.set_style("white")
    plt.plot(history.history['accuracy'], color = 'royalblue', label='Accuracy of training data', linewidth=3.5)
    plt.plot(history.history['val_accuracy'], color = 'darkorange', label='Accuracy of validation data', linewidth=3.5)
    plt.title('Model Accuracy')
    plt.ylabel('Accuracy')
    plt.xlabel('Training Epoch')
    plt.ylim(0)
    plt.legend(loc='lower right')
    plt.show()

    plt.figure(figsize=(15, 10))
    sns.set(font_scale=1.5)
    sns.set_style("white")
    plt.plot(history.history['loss'], color = 'royalblue', label='Loss of training data', linewidth=3.5)
    plt.plot(history.history['val_loss'], color = 'darkorange', label='Loss of validation data', linewidth=3.5)
    plt.title('Model Loss')
    plt.ylabel('Loss')
    plt.xlabel('Training Epoch')
    plt.ylim(0)
    plt.legend(loc='upper right')
    plt.show()


    # Print confusion matrix for testing data
    y_pred_test = model.predict(testX)
    # Take the class with the highest probability from the train predictions
    max_y_pred_test = np.argmax(y_pred_test, axis=1)
    max_y_test = np.argmax(testy, axis=1)
    print(classification_report(max_y_test, max_y_pred_test, digits=3))
    mat = show_confusion_matrix(max_y_test, max_y_pred_test)
    precision = precision_score(max_y_test, max_y_pred_test , average="macro")
    recall = recall_score(max_y_test, max_y_pred_test , average="macro")
    f1 = f1_score(max_y_test, max_y_pred_test, average="macro")
    return loss, accuracy, precision, recall, f1, mat


# run an experiment with k-fold CV
def run_experiment_kcv(X, Y):
    # define 10-fold cross validation test harness
    kfold = StratifiedKFold(n_splits=5, shuffle=True, random_state=RANDOM_SEED)

    scores_accuracy = list()
    scores_precision = list()
    scores_recall = list()
    scores_f1 = list()
    scores_loss = list()

    confusion_matrix = np.zeros((19,19), dtype=int)
    r = 0
    for train_index, test_index in kfold.split(X, decodeOnehot(Y)):
        r = r+1
        trainX, testX = X[train_index], X[test_index]
        trainy, testy = Y[train_index], Y[test_index]

        # evaluate the model
        loss, accuracy, precision, recall, f1, c_mat = evaluate_model_LSTM(trainX, trainy, testX, testy)
        accuracy = accuracy * 100
        precision = precision * 100
        recall = recall * 100
        f1 = f1 * 100
        confusion_matrix = confusion_matrix + c_mat


        print('>#%d: accuracy = %.5f\n precision = %.5f\n recall = %.5f\n f1_score = %.5f\n ' % (r, accuracy, precision, recall, f1))
        scores_accuracy.append(accuracy)
        scores_precision.append(precision)
        scores_recall.append(recall)
        scores_f1.append(f1)
        scores_loss.append(loss)


    print("Accuracy = %.5f%% (+/- %.5f%%)" % (np.mean(scores_accuracy), np.std(scores_accuracy)))
    print("Precision = %.5f%% (+/- %.5f%%)" % (np.mean(scores_precision), np.std(scores_precision)))
    print("Recall = %.5f%% (+/- %.5f%%)" % (np.mean(scores_recall), np.std(scores_recall)))
    print("F1-score = %.5f%% (+/- %.5f%%)" % (np.mean(scores_f1), np.std(scores_f1)))
    print("Loss = %.5f%% (+/- %.5f%%)" % (np.mean(scores_loss), np.std(scores_loss)))


    normalized_matrix = normalize(confusion_matrix, norm="l1")
    plt.figure(figsize=(15, 10))
    sns.set(font_scale=1.0)
    sns.heatmap(normalized_matrix,
                #cmap='coolwarm',
                cmap='Blues',
                linecolor='white',
                linewidths=1,
                xticklabels=LABELS,
                yticklabels=LABELS,
                annot=True,
                fmt='.2f')
    plt.xticks(rotation=90)
    plt.title('Confusion Matrix')
    plt.ylabel('True Label')
    plt.xlabel('Predicted Label')
    plt.show()

# run the experiment
X = data_X[:,:,:9]
Y = data_y
run_experiment_kcv(X, Y)


# %% [markdown]
## CNN-ResBiGRU-CBAM

# %% [code]
def channel_attention(input_feature, reduction_ratio=8):
    channel = input_feature.shape[-1]
    avg_pool = GlobalAveragePooling1D()(input_feature)
    avg_pool = Reshape((1, 1, channel))(avg_pool)
    avg_pool = Conv1D(channel//reduction_ratio, (3), padding='same', activation='relu')(avg_pool)
    avg_pool = Conv1D(channel, (1), padding='same')(avg_pool)
    max_pool = Reshape((1, 1, channel))(avg_pool)
    max_pool = Conv1D(channel//reduction_ratio, (3), padding='same', activation='relu')(max_pool)
    max_pool = Conv1D(channel, (1), padding='same')(max_pool)
    scale = add([avg_pool, max_pool])
    scale = Activation('sigmoid')(scale)
    return multiply([input_feature, scale])

def spatial_attention(input_feature):
    avg_pool = tf.keras.layers.Lambda(lambda x: tf.keras.backend.mean(x, axis=3, keepdims=True))(input_feature)
    max_pool = tf.keras.layers.Lambda(lambda x: tf.keras.backend.max(x, axis=3, keepdims=True))(input_feature)
    concat = tf.keras.layers.Concatenate(axis=3)([avg_pool, max_pool])
    concat = Conv1D(1, (3), padding='same', activation='sigmoid')(concat)
    return multiply([input_feature, concat])

def cbam_block(cbam_feature):
    cbam_feature = channel_attention(cbam_feature)
    cbam_feature = spatial_attention(cbam_feature)
    return cbam_feature

def CNN_ResBGRU_CBAM(input):
    # time series len:128->64
    model = Conv1D(256, Parameter.kernel_size, input_shape=(125, 45), activation='swish', padding='same')(input)
    model = BatchNormalization()(model)
    model = MaxPooling1D(pool_size=Parameter.pool_size)(model)
    model = Dropout(Parameter.drop_rate)(model)

    # time series len:64->32
    model = Conv1D(128, Parameter.kernel_size, activation='swish', padding='same')(model)
    model = BatchNormalization()(model)
    model = MaxPooling1D(pool_size=Parameter.pool_size)(model)
    model = Dropout(Parameter.drop_rate)(model)

    # time series len:32->16
    model = Conv1D(64, Parameter.kernel_size, activation='swish', padding='same')(model)
    model = BatchNormalization()(model)
    model = MaxPooling1D(pool_size=Parameter.pool_size)(model)
    model = Dropout(Parameter.drop_rate)(model)

    # time series len:16->8
    model = Conv1D(32, Parameter.kernel_size, activation='swish', padding='same')(model)
    model = BatchNormalization()(model)
    model = MaxPooling1D(pool_size=Parameter.pool_size)(model)
    model = Dropout(Parameter.drop_rate)(model)

    model = LayerNormalization()(model)
    x = Bidirectional(GRU(64, return_sequences=True))(model)

    model = LayerNormalization()(x)
    y = Bidirectional(GRU(64, return_sequences=True))(model)
    output = Add()([x, y])
    return output

# %% [code]
# After Optimization CNN
callbacks_list = [
    keras.callbacks.ModelCheckpoint(
        filepath='best_model.{epoch:02d}-{val_loss:.2f}.h5',
        monitor='val_loss', save_best_only=True),
    keras.callbacks.EarlyStopping(monitor='val_accuracy', mode='max', patience=500)
]


# fit and evaluate a model
def evaluate_model_1DCNN_ResBGRU(trainX, trainy, testX, testy):

    verbose, epochs, batch_size = 0, 200, 256
    n_timesteps, n_features, n_outputs = trainX.shape[1], trainX.shape[2], trainy.shape[1]

    print(n_timesteps,n_features)

    input = Input(shape=(n_timesteps,n_features))
    x = CNN_ResBGRU_CBAM(input)
    x = cbam_block(x)
    x = tf.squeeze(x,1)
    x = Flatten()(x)
    x = Dense(n_outputs)(x)
    output = Activation('softmax', name="softmax")(x)

    model = Model(inputs=input, outputs=output)


    model.compile(loss='categorical_crossentropy', optimizer='Adam', metrics=['accuracy'])
    print(model.summary())
    # fit network
    history = model.fit(trainX, trainy, validation_data=(testX, testy), callbacks=callbacks_list, epochs=epochs, batch_size=batch_size, verbose=verbose)
    model.save("ResBLSTM.h5")
    # evaluate model
    loss, accuracy = model.evaluate(testX, testy, batch_size=batch_size, verbose=0)

    plt.figure(figsize=(15, 10))
    sns.set(font_scale=1.5)
    sns.set_style("white")
    plt.plot(history.history['accuracy'], color = 'royalblue', label='Accuracy of training data', linewidth=3.5)
    plt.plot(history.history['val_accuracy'], color = 'darkorange', label='Accuracy of validation data', linewidth=3.5)
    plt.title('Model Accuracy')
    plt.ylabel('Accuracy')
    plt.xlabel('Training Epoch')
    plt.ylim(0)
    plt.legend(loc='lower right')
    plt.show()

    plt.figure(figsize=(15, 10))
    sns.set(font_scale=1.5)
    sns.set_style("white")
    plt.plot(history.history['loss'], color = 'royalblue', label='Loss of training data', linewidth=3.5)
    plt.plot(history.history['val_loss'], color = 'darkorange', label='Loss of validation data', linewidth=3.5)
    plt.title('Model Loss')
    plt.ylabel('Loss')
    plt.xlabel('Training Epoch')
    plt.ylim(0)
    plt.legend(loc='upper right')
    plt.show()


    # Print confusion matrix for testing data
    y_pred_test = model.predict(testX)
    # Take the class with the highest probability from the train predictions
    max_y_pred_test = np.argmax(y_pred_test, axis=1)
    max_y_test = np.argmax(testy, axis=1)
    print(classification_report(max_y_test, max_y_pred_test, digits=3))
    mat = show_confusion_matrix(max_y_test, max_y_pred_test)
    precision = precision_score(max_y_test, max_y_pred_test , average="macro")
    recall = recall_score(max_y_test, max_y_pred_test , average="macro")
    f1 = f1_score(max_y_test, max_y_pred_test, average="macro")
    return loss, accuracy, precision, recall, f1, mat


# run an experiment with k-fold CV
def run_experiment_kcv(X, Y):
    # define 5-fold cross validation test harness
    kfold = StratifiedKFold(n_splits=5, shuffle=True, random_state=RANDOM_SEED)


    scores_accuracy = list()
    scores_precision = list()
    scores_recall = list()
    scores_f1 = list()
    scores_loss = list()

    confusion_matrix = np.zeros((19,19), dtype=int)
    r = 0
    for train_index, test_index in kfold.split(X, decodeOnehot(Y)):
        r = r+1
        trainX, testX = X[train_index], X[test_index]
        trainy, testy = Y[train_index], Y[test_index]

        # evaluate the model
        loss, accuracy, precision, recall, f1_score, c_mat = evaluate_model_1DCNN_ResBGRU(trainX, trainy, testX, testy)


        accuracy = accuracy * 100
        precision = precision * 100
        recall = recall * 100
        f1_score = f1_score * 100
        confusion_matrix = confusion_matrix + c_mat


        print('>#%d: accuracy = %.5f\n precision = %.5f\n recall = %.5f\n f1_score = %.5f\n ' % (r, accuracy, precision, recall, f1_score))
        scores_accuracy.append(accuracy)
        scores_precision.append(precision)
        scores_recall.append(recall)
        scores_f1.append(f1_score)
        scores_loss.append(loss)


    print("Accuracy = %.5f%% (+/- %.5f%%)" % (np.mean(scores_accuracy), np.std(scores_accuracy)))
    print("Precision = %.5f%% (+/- %.5f%%)" % (np.mean(scores_precision), np.std(scores_precision)))
    print("Recall = %.5f%% (+/- %.5f%%)" % (np.mean(scores_recall), np.std(scores_recall)))
    print("F1-score = %.5f%% (+/- %.5f%%)" % (np.mean(scores_f1), np.std(scores_f1)))
    print("Loss = %.5f%% (+/- %.5f%%)" % (np.mean(scores_loss), np.std(scores_loss)))


    normalized_matrix = normalize(confusion_matrix, norm="l1")
    plt.figure(figsize=(15, 10))
    sns.set(font_scale=1.0)
    sns.heatmap(normalized_matrix,
                cmap='Blues',
                linecolor='white',
                linewidths=1,
                xticklabels=LABELS,
                yticklabels=LABELS,
                annot=True,
                fmt='.2f')
    plt.xticks(rotation=90)
    plt.title('Confusion Matrix')
    plt.ylabel('True Label')
    plt.xlabel('Predicted Label')
    plt.show()

# run the experiment
X = data_X[:,:,:9]
Y = data_y
run_experiment_kcv(X, Y)
